# Supplementary material for: New Cocrystals of Antipsychotic Drug Aripiprazole: Decreasing the Dissolution through Cocrystallization
Source: Molecules. 2021 Apr 21;26(9):2414. doi: 10.3390/molecules26092414 (PMC8122301; doi:10.3390/molecules26092414)
Supplement: Supplementary file 1 [file molecules-26-02414-s001.zip]

Archive with 1 entries (1 files):
- molecules-1176299-supplementary.pdf
